# Supplementary material for: Preparation and Surface Characterization of Cerium Dioxide for Separation of 68Ge/68Ga and Other Medicinal Radionuclides
Source: Materials (Basel). 2023 Feb 21;16(5):1758. doi: 10.3390/ma16051758 (PMC10004219; doi:10.3390/ma16051758)
Supplement: Supplementary file 1 [file materials-16-01758-s001.zip]

Archive with 1 entries (1 files):
- materials-2217938-supplementary.pdf
